# Supplementary material for: Canonical and single-cell Hi-C reveal distinct chromatin interaction sub-networks of mammalian transcription factors
Source: Genome Biol. 2018 Oct 25;19:174. doi: 10.1186/s13059-018-1558-2 (PMC6203279; doi:10.1186/s13059-018-1558-2)
Supplement: Supplementary file 1 — Table S1. Sources for TF binding data. Table S2. Co-localization of lymphoblastoid TF pairs. Table S3. Heterotypic co-localization significance for lymphoblastoid TFs. Table S4. The most strongly co-localized mESC TF pairs. (XLSX 43 kb) [file 13059_2018_1558_MOESM1_ESM.xlsx]

## Sheet: Table S1
Table S1
a) Source publications for transcription factor ChIP-seq data
Med1	Kagey et al, 2010, nature 467:430-435
Med12	Kagey et al, 2010, nature 467:430-435
Nipbl	Kagey et al, 2010, nature 467:430-435
Smc1	Kagey et al, 2010, nature 467:430-435
Smc3	Kagey et al, 2010, nature 467:430-435
Brg1	Ho et al, 2009,PNAS, 106:5187:5191
Tcf3	Marson et al, 2008, Cell 134:521-533	with MEFs
SetDb1	Bilodeau et al, 2009, Genes Dev 23:2484-2489
Nr5a2	Heng et al, 2010, Cell Stem Cell 6:167-174	with MEFs
Chd7	Schnetz et al, 2010, PLOS Genetics,6(7), e1001023
Beta-catenin	Zhang et al, 2013, Stem Cells; 31(12): 2667-2679
Nanog	Chen et al, 2008, cell 133:1106-1117
Oct4	Chen et al, 2008, cell 133:1106-1117
Stat3	Chen et al, 2008, cell 133:1106-1117
Smad1	Chen et al, 2008, cell 133:1106-1117
Sox2	Chen et al, 2008, cell 133:1106-1117
Zfx	Chen et al, 2008, cell 133:1106-1117
c-Myc	Chen et al, 2008, cell 133:1106-1117
n-Myc	Chen et al, 2008, cell 133:1106-1117
Klf4	Chen et al, 2008, cell 133:1106-1117
Esrrb	Chen et al, 2008, cell 133:1106-1117
Tcfcp2l1	Chen et al, 2008, cell 133:1106-1117
E2f1	Chen et al, 2008, cell 133:1106-1117
CTCF	Chen et al, 2008, cell 133:1106-1117
b) Data sources for trascription factor PWM motifs
Motif Source:	TF PWM motifs from HOCOMOCCO	TF PWM motifs from SwissRegulon	TF PWM motifs from JASPAR
URL	http://hocomoco11.autosome.ru/human/mono?full=false	http://swissregulon.unibas.ch/sr	http://jaspar.genereg.net/search?q=&collection=CORE&tax_group=vertebrates
TF names	MAX	IKZF1	ELK1
	JUND	NFATC1
	NFKB1	POU2
	NFYA	STAT5
	NFYB	ZEB1
	NRF1	ZNF143
	STAT3	TCF3
	USF2	TCF12
	NFIC	MAZ
	PAX5
	PBX3
	SP1
	TBP
	SRF
	USF1
	E2F4
	ATF2
	ATF3
	BATF
	CEBPB
	EGR1
	YY1
	ELF1
	ETS1
	GABPA
	MEF2A
	MEF2C
	Note: in case there are more than one motifs available in HOCOMOCCO, we chose the one with the highest motif quality score according to HOCOMOCCO; if there are two motifs with equally good quality, the first one in the list was used.

## Sheet: Table S2
Table S2
a) Significantly co-localising heterotypic TF pairs, their A1 sub-compartment abundance and Group 1/2 membership.
TF1	TF2	proportion of BSs in A1 for TF1	proportion of BSs in A1 for TF2	pair Group (GM12878)
ELK1	EGR1	0.670355	0.629887	1
ELK1	ETS1	0.670355	0.696115	1
ELK1	GABPA	0.670355	0.702975	1
MAX	SP1	0.640052	0.674071	1
MAX	MAZ	0.640052	0.648168	1
NFKB1	STAT3	0.507351	0.439468	2
NFKB1	NFIC	0.507351	0.516318	2
NFKB1	CEBPB	0.507351	0.456398	2
STAT3	NFIC	0.439468	0.516318	2
STAT3	ATF2	0.439468	0.47085	2
STAT3	CEBPB	0.439468	0.456398	2
STAT3	MEF2A	0.439468	0.410783	2
STAT3	IKZF1	0.439468	0.45502	2
STAT3	NFATC1	0.439468	0.424242	2
NFIC	ATF2	0.516318	0.47085	2
NFIC	CEBPB	0.516318	0.456398	2
NFIC	MEF2A	0.516318	0.410783	2
NFIC	NFATC1	0.516318	0.424242	2
SP1	E2F4	0.674071	0.656442	1
SP1	EGR1	0.674071	0.629887	1
SP1	ETS1	0.674071	0.696115	1
SP1	GABPA	0.674071	0.702975	1
SP1	MAZ	0.674071	0.648168	1
E2F4	ETS1	0.656442	0.696115	1
E2F4	GABPA	0.656442	0.702975	1
ATF2	CEBPB	0.47085	0.456398	2
ATF2	MEF2A	0.47085	0.410783	2
ATF2	MEF2C	0.47085	0.397073	2
ATF2	IKZF1	0.47085	0.45502	2
CEBPB	MEF2A	0.456398	0.410783	2
CEBPB	MEF2C	0.456398	0.397073	2
CEBPB	IKZF1	0.456398	0.45502	2
CEBPB	NFATC1	0.456398	0.424242	2
ELF1	ETS1	0.645996	0.696115	1
ELF1	GABPA	0.645996	0.702975	1
ELF1	SP1	0.645996	0.674071	1
ETS1	GABPA	0.696115	0.702975	1
MEF2A	MEF2C	0.410783	0.397073	2
MEF2A	NFATC1	0.410783	0.424242	2
MEF2C	NFATC1	0.397073	0.424242	2
b) Proximity subnetwork Group 1/2 memberships of lymphoblastoid TFs
Genome context	Subnet Group (GM12878)	Group members
Genome wide	Group 1	ELK1_f1	MAX_f1	NRF1_f1	SP1	E2F4_do	ATF3_f1	EGR1_f2	ELF1_f1	ETS1_si	GABPA_f1	ZNF143	MAZ_f1
Genome wide	Group 2	JUND_f1	NFKB1_f1	STAT3_si	NFIC_f2	ATF2_f1	BATF_si	CEBPB_f1	MEF2A_f1	MEF2C_f1	IKZF1	NFATC1	POU2	STAT5	TBP_f1
A1 subcompartment Analysis	Group 1	ELK1_f1	MAX_f1	NRF1_f1	SP1	E2F4_do	EGR1_f2	ETS1_si	GABPA_f1	ZNF143	MAZ_f1
A1 subcompartment Analysis	Group 2	JUND_f1	NFKB1_f1	STAT3_si	NFIC_f2	ATF2_f1	BATF_si	CEBPB_f1	MEF2A_f1	MEF2C_f1	IKZF1	NFATC1	POU2	STAT5
A2 subcompartment Analysis	Group 1	ELK1_f1	NFYA_f1	NRF1_f1	SP1	E2F4_do	ELF1_f1	ETS1_si	GABPA_f1	ZNF143
A2 subcompartment Analysis	Group 2	NFKB1_f1	STAT3_si	NFIC_f2	ATF2_f1	CEBPB_f1	MEF2A_f1	MEF2C_f1	IKZF1	NFATC1	STAT5
c) Gene Ontology Term enrichmnt for Group 1 and Group 2 TFs
GM12878	Enriched GO terms	Adjusted P-value
Group1	oxygen-containing compounds	0.0037
	organonitrogen compounds	0.0118
Group2	lymphocyte activation	0.00851
	intracellular signal transduction	0.00404
	JAK-STAT cascade	0.0488
	cellular defence response	0.0468
	oxygen-containing compounds	0.0337
	organonitrogen compounds	0.036
mESC	Enriched GO terms	Adjusted P-value
Group1	Stem cell population maintenance	0.0078
	developmental growth	0.00044
	skeletal system development	0.00085
Group2	mesodermal morphogenesis	0.0113
	endodermal cell fate specification	0.0174
	canonical Wnt signalling pathway	0.022
	Stem cell population maintenance	0.00077
	response to lipids	0.0058
	gelitalia development	0.0059
d) Previously reported TF-TF interactions from the co-localised TF pairs.
Molecule A	Molecule B	Interaction detection method	Interaction AC in EBI-IntAct database	Fraction of Molecule A in A1	Fraction of Molecule B in A1	Subnet Group 1/2
MEF2A	MEF2C	tandem affinity purification	EBI-11322070	0.41	0.4	2
ATF2	NFATC1	tandem affinity purification	EBI-10711208	0.47	0.42	2
CEBPB	BATF	peptide array	EBI-10890773	0.46	0.44	2
CEBPB	ATF2	peptide array	EBI-10890828	0.46	0.47	2
NFkB1	STAT3	two hybrid	EBI-3940875	0.51	0.44	2
GABPA	SP1	pull down	EBI-7786331	0.7	0.67	1
JUND	ATF2	peptide array	EBI-10891948	0.3	0.47	2
JUND	BATF	peptide array	EBI-10891973	0.3	0.44	2
JUND	NFATC1	tandem affinity purification	EBI-11319967	0.3	0.42	2
JUND	MEF2A	tandem affinity purification	EBI-11319891	0.3	0.41	2
E2F4	NFYA	Inferred from pubmed 22955990	Not applicable	0.66	0.68	1
STAT3	JUND	Inferred from pubmed 22955990	Not applicable	0.44	0.3	2
STAT3	CEBPB	Inferred from pubmed 22955990	Not applicable	0.44	0.46	2
MEF2C	JUND	Inferred from pubmed 22955990	Not applicable	0.4	0.3	2

## Sheet: Table S3
Table S3. Heterotypic co-localisation significance for lymphoblastoid TFs.
a) Genome wide												b) A1 sub-compartment									c) A2 sub-compartment
TF1	TF2	z score (top 20%)	p value	FDR adjusted	z score ( top 10%)	p value	FDR adjusted	z score (top 5%)	p value	FDR adjusted		TF1 name	TF2 name	z score for binding site frequency with top 20% of spatial co-localization score	p value	FDR adjusted	z score for binding site frequency with top 10% of spatial co-localization score	p value	FDR adjusted		TF1 name	TF2 name	z score for binding site frequency with top 20% of spatial co-localization score	p value	FDR adjusted	z score for binding site frequency with top 10% of spatial co-localization score	p value	FDR adjusted
ELK1_f1	EGR1_f2	6.41	1.46e-10	1e-08	5.15	2.55e-07	1.68e-05	4.01	6.2e-05	0.00437		ELK1_f1	EGR1_f2	3.83	0.000127	0.00019	3.38	0.000718	0.00115		ELK1_f1	GABPA_f1	4.85	1.23e-06	3.66e-06	4.16	3.19e-05	0.000116
ELK1_f1	ETS1_si	8.37	5.54e-17	6.62e-15	7.83	4.89e-15	8.1e-13	5.67	1.41e-08	1.69e-06		ELK1_f1	ETS1_si	5.2	1.98e-07	4.22e-07	4.07	4.79e-05	9.77e-05		NFKB1_f1	STAT3_si	4.39	1.14e-05	2.77e-05	4.61	4.11e-06	2.01e-05
ELK1_f1	GABPA_f1	9.65	4.81e-22	9.19e-20	9.5	2.04e-21	7.8e-19	7.48	7.2e-14	2.58e-11		ELK1_f1	GABPA_f1	7.98	1.42e-15	1.76e-14	6.65	2.84e-11	2.22e-10		NFKB1_f1	NFIC_f2	5.62	1.9e-08	8.81e-08	3.45	0.00056	0.00142
MAX_f1	SP1_f1	8.11	5.02e-16	5.54e-14	6.8	1.06e-11	1.2e-09	4.31	1.61e-05	0.00123		ELK1_f1	SP1_f1	5.76	8.29e-09	2.1e-08	5.25	1.5e-07	4.44e-07		NFKB1_f1	CEBPB_f1	7.19	6.43e-13	8.36e-12	5.14	2.82e-07	1.88e-06
MAX_f1	MAZ_f1	8.83	1.09e-18	1.56e-16	7.39	1.44e-13	2.04e-11	5.84	5.09e-09	6.79e-07		ELK1_f1	MAZ_f1	3.09	0.00203	0.00261	4.46	8.25e-06	1.86e-05		NFYA_f1	E2F4_do	5.03	4.85e-07	1.54e-06	5.45	5.14e-08	4.84e-07
NFKB1_f1	STAT3_si	7.74	9.82e-15	9.47e-13	7.88	3.27e-15	5.61e-13	5.56	2.76e-08	3.17e-06		NFKB1_f1	STAT3_si	6.35	2.18e-10	7.45e-10	5.81	6.1e-09	2.56e-08		NRF1_f1	GABPA_f1	6.3	3.07e-10	2.27e-09	6.48	9.2e-11	2.09e-09
NFKB1_f1	NFIC_f2	8.19	2.52e-16	2.83e-14	6.89	5.42e-12	6.55e-10	5.54	2.94e-08	3.35e-06		NFKB1_f1	NFIC_f2	7.29	3.08e-13	1.96e-12	5.45	4.99e-08	1.6e-07		STAT3_si	NFKB1_f1	5.34	9.28e-08	3.38e-07	4.69	2.75e-06	1.44e-05
NFKB1_f1	CEBPB_f1	8.83	1.08e-18	1.56e-16	7.29	3.15e-13	4.41e-11	4.08	4.43e-05	0.0032		NFKB1_f1	CEBPB_f1	6.95	3.78e-12	1.73e-11	3.24	0.00119	0.00181		STAT3_si	NFIC_f2	6.21	5.26e-10	3.5e-09	4.2	2.63e-05	9.97e-05
STAT3_si	NFKB1_f1	6.88	5.9e-12	4.43e-10	6.09	1.1e-09	9.64e-08	4.53	6.03e-06	0.000491		NRF1_f1	GABPA_f1	8.53	1.43e-17	2.44e-16	5.03	4.97e-07	1.38e-06		STAT3_si	JUND_f1	4.73	2.29e-06	6.26e-06	3.56	0.000365	0.000978
STAT3_si	NFIC_f2	9.61	7.57e-22	1.38e-19	7.68	1.56e-14	2.42e-12	5.86	4.63e-09	6.25e-07		STAT3_si	NFKB1_f1	5.15	2.6e-07	5.46e-07	5.6	2.17e-08	7.71e-08		STAT3_si	ATF2_f1	4.57	4.92e-06	1.26e-05	3.81	0.000139	0.000408
STAT3_si	ATF2_f1	9.85	6.61e-23	1.31e-20	7.28	3.33e-13	4.61e-11	6.81	1e-11	2.09e-09		STAT3_si	NFIC_f2	7.46	8.85e-14	6.36e-13	6.7	2.13e-11	1.78e-10		STAT3_si	CEBPB_f1	7.55	4.43e-14	7.11e-13	5.44	5.44e-08	4.95e-07
STAT3_si	CEBPB_f1	10.4	1.61e-25	3.77e-23	8.49	2e-17	3.95e-15	6.94	3.81e-12	1e-09		STAT3_si	ATF2_f1	7.23	4.83e-13	2.81e-12	5.23	1.71e-07	5.02e-07		STAT3_si	IKZF1	4.8	1.6e-06	4.59e-06	5.21	1.88e-07	1.35e-06
STAT3_si	MEF2A_f1	8.29	1.09e-16	1.25e-14	6.08	1.2e-09	1.04e-07	4.56	5.04e-06	0.00042		STAT3_si	CEBPB_f1	5.9	3.65e-09	1.01e-08	4.53	5.87e-06	1.39e-05		STAT3_si	NFATC1	3.48	0.000498	0.000866	3.55	0.000391	0.00104
STAT3_si	IKZF1	6.21	5.4e-10	3.51e-08	6.85	7.15e-12	8.12e-10	5.73	9.77e-09	1.21e-06		STAT3_si	MEF2A_f1	9.41	5.12e-21	2.33e-19	6.28	3.3e-10	2e-09		NFIC_f2	NFKB1_f1	3.35	0.000813	0.00131	3.24	0.00118	0.00269
STAT3_si	NFATC1	6.67	2.5e-11	1.79e-09	6.38	1.81e-10	1.75e-08	5.05	4.44e-07	4.35e-05		STAT3_si	MEF2C_f1	6.1	1.07e-09	3.25e-09	3.49	0.000492	0.000819		NFIC_f2	STAT3_si	7.18	6.82e-13	8.47e-12	5.62	1.97e-08	2.15e-07
NFIC_f2	NFKB1_f1	6.48	9e-11	6.26e-09	5.75	8.75e-09	6.79e-07	4.22	2.41e-05	0.00178		STAT3_si	IKZF1	3.82	0.000133	0.000197	3.99	6.68e-05	0.000133		NFIC_f2	ATF2_f1	4.09	4.29e-05	9e-05	3.17	0.0015	0.00333
NFIC_f2	STAT3_si	8.54	1.36e-17	1.75e-15	7.63	2.31e-14	3.54e-12	6.07	1.26e-09	1.86e-07		STAT3_si	NFATC1	5.7	1.17e-08	2.93e-08	4.46	8.07e-06	1.83e-05		NFIC_f2	CEBPB_f1	8.94	3.91e-19	9.39e-17	6.11	1e-09	1.71e-08
NFIC_f2	ATF2_f1	7.62	2.47e-14	2.34e-12	6.87	6.56e-12	7.61e-10	4.64	3.51e-06	0.0003		NFIC_f2	NFKB1_f1	7.72	1.15e-14	1.12e-13	5.95	2.65e-09	1.23e-08		NFIC_f2	NFATC1	3.47	0.000514	0.000881	3.87	0.000109	0.000335
NFIC_f2	CEBPB_f1	11.4	6.37e-30	3.33e-27	9.77	1.53e-22	7.34e-20	6.59	4.38e-11	8.68e-09		NFIC_f2	STAT3_si	7.2	5.96e-13	3.32e-12	5.63	1.8e-08	6.46e-08		JUND_f1	STAT3_si	3.46	0.000544	0.000922	3.01	0.00265	0.00545
NFIC_f2	MEF2A_f1	4.01	6.16e-05	0.00313	5.11	3.29e-07	2.16e-05	4.98	6.21e-07	5.89e-05		NFIC_f2	ATF2_f1	8.38	5.39e-17	8.18e-16	5.07	3.99e-07	1.14e-06		JUND_f1	ATF2_f1	2.99	0.00283	0.00427	3.17	0.00154	0.00333
NFIC_f2	NFATC1	6.46	1.06e-10	7.35e-09	6.28	3.43e-10	3.18e-08	5.32	1.06e-07	1.16e-05		NFIC_f2	CEBPB_f1	8.85	8.93e-19	1.74e-17	5.96	2.57e-09	1.21e-08		JUND_f1	BATF_si	4.17	3e-05	6.5e-05	2.84	0.00449	0.0084
E2F4_do	SP1_f1	10.7	6.92e-27	2.04e-24	8.34	7.16e-17	1.37e-14	6.87	6.4e-12	1.47e-09		NFIC_f2	MEF2A_f1	5.44	5.44e-08	1.25e-07	6.17	6.82e-10	3.8e-09		JUND_f1	MEF2A_f1	5.11	3.22e-07	1.05e-06	4.51	6.5e-06	3.06e-05
E2F4_do	ETS1_si	8.1	5.55e-16	6.05e-14	7.69	1.47e-14	2.31e-12	5.15	2.54e-07	2.6e-05		NFIC_f2	MEF2C_f1	3.82	0.000136	0.000201	3.45	0.000562	0.00093		JUND_f1	MEF2C_f1	8.49	2.01e-17	9.85e-16	4.28	1.87e-05	7.61e-05
E2F4_do	GABPA_f1	8.4	4.5e-17	5.55e-15	6.69	2.3e-11	2.47e-09	5.79	7.17e-09	9.04e-07		NFIC_f2	NFATC1	4.03	5.61e-05	8.75e-05	3.9	9.79e-05	0.000188		E2F4_do	NFYA_f1	4.55	5.46e-06	1.38e-05	5.15	2.65e-07	1.81e-06
ATF2_f1	STAT3_si	10.8	2.43e-27	7.96e-25	9.99	1.77e-23	9.69e-21	7.84	4.6e-15	2.2e-12		JUND_f1	NFATC1	7.51	5.87e-14	4.58e-13	4.71	2.43e-06	6.2e-06		ATF2_f1	STAT3_si	7.25	4.27e-13	6.13e-12	5.04	4.6e-07	2.92e-06
ATF2_f1	NFIC_f2	10.6	2.62e-26	7.15e-24	8.74	2.31e-18	5.3e-16	6.74	1.55e-11	3.17e-09		JUND_f1	BATF_si	5.93	3e-09	8.45e-09	3.25	0.00117	0.0018		ATF2_f1	NFIC_f2	4.31	1.62e-05	3.78e-05	4.1	4.07e-05	0.000144
ATF2_f1	CEBPB_f1	13	2.22e-38	1.27e-34	10.3	6.94e-25	4.98e-22	7.6	2.93e-14	1.19e-11		JUND_f1	MEF2A_f1	9.73	2.19e-22	1.5e-20	9.26	2.07e-20	9.42e-19		ATF2_f1	JUND_f1	5.4	6.85e-08	2.6e-07	3.2	0.00136	0.00304
ATF2_f1	MEF2A_f1	6.94	3.85e-12	3.01e-10	6.45	1.11e-10	1.11e-08	5.16	2.44e-07	2.52e-05		JUND_f1	MEF2C_f1	7.43	1.12e-13	7.43e-13	6.7	2.15e-11	1.78e-10		ATF2_f1	CEBPB_f1	7.16	8.33e-13	9.88e-12	5.91	3.32e-09	4.12e-08
ATF2_f1	MEF2C_f1	7.2	5.98e-13	5.09e-11	5.99	2.14e-09	1.82e-07	3.82	0.000131	0.00861		E2F4_do	EGR1_f2	4.32	1.54e-05	2.49e-05	3.35	0.000802	0.00125		ATF2_f1	MEF2A_f1	4.72	2.39e-06	6.45e-06	3.46	0.000539	0.00141
ATF2_f1	IKZF1	6.66	2.78e-11	2e-09	6.3	2.89e-10	2.7e-08	4.82	1.42e-06	0.000131		E2F4_do	ELF1_f1	3.76	0.000167	0.000242	4.31	1.66e-05	3.59e-05		ATF2_f1	MEF2C_f1	8.36	6.49e-17	1.97e-15	4.71	2.52e-06	1.35e-05
CEBPB_f1	NFKB1_f1	6.76	1.42e-11	1.05e-09	6.25	4.14e-10	3.75e-08	5.14	2.7e-07	2.74e-05		E2F4_do	ETS1_si	6.24	4.29e-10	1.41e-09	5.68	1.34e-08	5.25e-08		ATF2_f1	IKZF1	5.66	1.47e-08	7.43e-08	5.3	1.17e-07	9.66e-07
CEBPB_f1	STAT3_si	11.3	2.3e-29	1.01e-26	8.78	1.59e-18	3.81e-16	9.64	5.5e-22	1.58e-18		E2F4_do	GABPA_f1	7.14	9.4e-13	4.93e-12	6.54	6.14e-11	4.3e-10		ATF2_f1	NFATC1	3.35	0.000802	0.0013	3	0.00269	0.00548
CEBPB_f1	NFIC_f2	10.9	1.72e-27	6.18e-25	9.83	8.45e-23	4.22e-20	6.88	6.13e-12	1.44e-09		E2F4_do	SP1_f1	7.09	1.31e-12	6.75e-12	6.62	3.61e-11	2.66e-10		BATF_si	JUND_f1	3.59	0.000327	0.000596	2.81	0.00499	0.00902
CEBPB_f1	ATF2_f1	10	1.36e-23	2.85e-21	8.02	1.02e-15	1.77e-13	7.17	7.74e-13	2.19e-10		ATF2_f1	STAT3_si	7.45	9.1e-14	6.37e-13	8.58	9.14e-18	3.56e-16		CEBPB_f1	NFKB1_f1	4.01	6.19e-05	0.000125	2.98	0.00291	0.00588
CEBPB_f1	MEF2A_f1	10.7	1.11e-26	3.1e-24	8.94	3.92e-19	1.05e-16	6.81	9.98e-12	2.09e-09		ATF2_f1	NFIC_f2	6.9	5.23e-12	2.34e-11	5.83	5.61e-09	2.43e-08		CEBPB_f1	STAT3_si	5.98	2.2e-09	1.28e-08	4.79	1.69e-06	9.6e-06
CEBPB_f1	MEF2C_f1	8.64	5.85e-18	7.72e-16	7.1	1.25e-12	1.61e-10	5.44	5.23e-08	5.83e-06		ATF2_f1	CEBPB_f1	7.78	7.15e-15	7.8e-14	5.82	6.06e-09	2.56e-08		CEBPB_f1	NFIC_f2	7.55	4.21e-14	7.11e-13	7.46	8.36e-14	5.71e-12
CEBPB_f1	IKZF1	5.82	5.85e-09	3.52e-07	5.09	3.51e-07	2.29e-05	4.54	5.65e-06	0.000465		ATF2_f1	MEF2A_f1	4.97	6.74e-07	1.34e-06	5.77	8.08e-09	3.34e-08		CEBPB_f1	ATF2_f1	7.55	4.38e-14	7.11e-13	4.09	4.3e-05	0.00015
CEBPB_f1	NFATC1	6.95	3.78e-12	2.97e-10	5.21	1.89e-07	1.28e-05	6.35	2.17e-10	3.77e-08		ATF2_f1	IKZF1	3.06	0.00218	0.00277	2.98	0.00285	0.00412		CEBPB_f1	MEF2A_f1	5.52	3.37e-08	1.45e-07	4.19	2.81e-05	0.000105
EGR1_f2	ELK1_f1	6.98	3e-12	2.4e-10	4.92	8.84e-07	5.58e-05	4.51	6.53e-06	0.000528		ATF2_f1	NFATC1	7.58	3.39e-14	3.07e-13	5.34	9.49e-08	2.88e-07		CEBPB_f1	MEF2C_f1	5.47	4.4e-08	1.79e-07	2.89	0.00381	0.00733
EGR1_f2	SP1_f1	10.9	1.93e-27	6.72e-25	8.9	5.38e-19	1.4e-16	6.38	1.72e-10	3.09e-08		BATF_si	JUND_f1	6.84	7.88e-12	3.31e-11	3.33	0.000858	0.00133		CEBPB_f1	IKZF1	4.8	1.56e-06	4.53e-06	3.88	0.000104	0.000324
ELF1_f1	ETS1_si	7.94	2.09e-15	2.17e-13	5.51	3.68e-08	2.64e-06	4.47	7.67e-06	0.000611		BATF_si	CEBPB_f1	8.46	2.65e-17	4.26e-16	5.67	1.42e-08	5.38e-08		CEBPB_f1	NFATC1	3.47	0.000516	0.000881	3.02	0.00254	0.00533
ELF1_f1	GABPA_f1	6.03	1.69e-09	1.04e-07	4.36	1.27e-05	0.00073	3.97	7.07e-05	0.00489		CEBPB_f1	NFKB1_f1	9.08	1.05e-19	2.88e-18	7.07	1.6e-12	2.08e-11		ETS1_si	GABPA_f1	4.7	2.56e-06	6.73e-06	4.03	5.57e-05	0.000188
ELF1_f1	SP1_f1	9.98	1.81e-23	3.72e-21	8.56	1.11e-17	2.23e-15	6.51	7.58e-11	1.43e-08		CEBPB_f1	STAT3_si	8.02	1.04e-15	1.35e-14	7.05	1.79e-12	2.12e-11		GABPA_f1	ELK1_f1	6.23	4.75e-10	3.24e-09	5.53	3.21e-08	3.13e-07
ETS1_si	ELK1_f1	6.88	5.8e-12	4.38e-10	5.96	2.56e-09	2.1e-07	6.39	1.65e-10	3.01e-08		CEBPB_f1	NFIC_f2	10.9	1.03e-27	2.82e-25	9.61	7.14e-22	9.75e-20		GABPA_f1	NRF1_f1	8.44	3.05e-17	1.04e-15	6.69	2.23e-11	6.76e-10
ETS1_si	SP1_f1	8.49	2.01e-17	2.56e-15	6.76	1.39e-11	1.55e-09	6.15	7.54e-10	1.15e-07		CEBPB_f1	ATF2_f1	9.36	7.77e-21	2.65e-19	8.56	1.14e-17	3.88e-16		GABPA_f1	ETS1_si	5.43	5.58e-08	2.21e-07	4.22	2.42e-05	9.57e-05
ETS1_si	E2F4_do	7.1	1.27e-12	1.03e-10	5.82	5.82e-09	4.64e-07	5.79	7.12e-09	9.04e-07		CEBPB_f1	BATF_si	7.57	3.63e-14	2.78e-13	7.71	1.27e-14	1.25e-13		GABPA_f1	ZNF143	4.1	4.2e-05	8.89e-05	4.28	1.83e-05	7.57e-05
ETS1_si	ELF1_f1	6.15	7.62e-10	4.88e-08	4.4	1.11e-05	0.000638	4.54	5.67e-06	0.000465		CEBPB_f1	MEF2A_f1	9.9	4.02e-23	3.66e-21	8.07	7.12e-16	1.77e-14		MEF2A_f1	JUND_f1	5.66	1.53e-08	7.57e-08	3.96	7.56e-05	0.000249
ETS1_si	GABPA_f1	8.39	5.06e-17	6.18e-15	7.7	1.4e-14	2.24e-12	7.27	3.54e-13	1.07e-10		CEBPB_f1	MEF2C_f1	6.78	1.18e-11	4.8e-11	5.65	1.61e-08	6.03e-08		MEF2A_f1	ATF2_f1	5.41	6.43e-08	2.47e-07	2.93	0.00334	0.00646
GABPA_f1	ELK1_f1	10.9	7.87e-28	2.91e-25	9.19	3.86e-20	1.2e-17	7.55	4.41e-14	1.63e-11		CEBPB_f1	IKZF1	3.67	0.000243	0.000349	2.76	0.00582	0.00772		MEF2A_f1	CEBPB_f1	6.58	4.73e-11	4.16e-10	8.16	3.22e-16	4.4e-14
GABPA_f1	SP1_f1	12.2	4.15e-34	4.33e-31	10.5	6.1e-26	6.37e-23	7.09	1.29e-12	3.38e-10		CEBPB_f1	NFATC1	6.18	6.24e-10	1.96e-09	3.41	0.000647	0.00105		MEF2A_f1	MEF2C_f1	8.48	2.17e-17	9.85e-16	8.08	6.33e-16	5.76e-14
GABPA_f1	E2F4_do	7	2.63e-12	2.11e-10	6.34	2.29e-10	2.15e-08	4.69	2.72e-06	0.000235		EGR1_f2	ELK1_f1	2.82	0.00485	0.00588	2.92	0.00345	0.00491		MEF2C_f1	JUND_f1	3.14	0.00167	0.00259	2.97	0.00296	0.00593
GABPA_f1	ELF1_f1	8.67	4.4e-18	5.87e-16	7.01	2.4e-12	3.03e-10	5.04	4.64e-07	4.51e-05		EGR1_f2	E2F4_do	3.42	0.000628	0.000845	2.8	0.0051	0.00686		MEF2C_f1	ATF2_f1	5.63	1.85e-08	8.69e-08	3.7	0.000213	0.000612
GABPA_f1	ETS1_si	9.45	3.26e-21	5.67e-19	8.82	1.16e-18	2.97e-16	8.05	8.01e-16	4.84e-13		EGR1_f2	SP1_f1	4.56	5.02e-06	8.95e-06	2.81	0.00493	0.00666		MEF2C_f1	CEBPB_f1	7.63	2.32e-14	4.52e-13	6.48	8.92e-11	2.09e-09
MEF2A_f1	STAT3_si	11	6.51e-28	2.49e-25	11.3	9.36e-30	2.69e-26	7.6	3.01e-14	1.19e-11		ELF1_f1	E2F4_do	2.64	0.00817	0.00974	3	0.00274	0.00398		MEF2C_f1	MEF2A_f1	8.82	1.11e-18	1.01e-16	5.58	2.35e-08	2.37e-07
MEF2A_f1	NFIC_f2	11	2.7e-28	1.11e-25	9.14	6.54e-20	1.98e-17	7.81	5.6e-15	2.57e-12		ETS1_si	ELK1_f1	4.67	3.07e-06	5.63e-06	4.14	3.54e-05	7.33e-05		MEF2C_f1	NFATC1	4.92	8.55e-07	2.62e-06	3.82	0.000132	0.000397
MEF2A_f1	ATF2_f1	9.71	2.7e-22	5.26e-20	9.43	3.98e-21	1.43e-18	6.88	6.14e-12	1.44e-09		ETS1_si	E2F4_do	5.92	3.2e-09	8.92e-09	5.02	5.11e-07	1.41e-06		IKZF1	STAT3_si	5.16	2.5e-07	8.33e-07	3.63	0.00028	0.000773
MEF2A_f1	CEBPB_f1	12.4	1.77e-35	2.91e-32	11.8	2.2e-32	2.52e-28	10.4	3.2e-25	1.83e-21		ETS1_si	GABPA_f1	4.95	7.33e-07	1.44e-06	6.06	1.4e-09	7.33e-09		IKZF1	ATF2_f1	5.54	2.95e-08	1.32e-07	4.18	2.88e-05	0.000106
MEF2A_f1	MEF2C_f1	10.5	1.01e-25	2.41e-23	9.68	3.72e-22	1.64e-19	9.31	1.26e-20	2.9e-17		ETS1_si	SP1_f1	7.07	1.59e-12	8.04e-12	6.09	1.15e-09	6.15e-09		IKZF1	CEBPB_f1	6.27	3.5e-10	2.45e-09	4.86	1.18e-06	6.88e-06
MEF2A_f1	NFATC1	7.29	3.08e-13	2.72e-11	6.86	6.85e-12	7.86e-10	5.89	3.77e-09	5.22e-07		GABPA_f1	ELK1_f1	6.06	1.38e-09	4.08e-09	5.87	4.46e-09	1.96e-08		NFATC1	STAT3_si	6.72	1.76e-11	1.66e-10	5.26	1.45e-07	1.13e-06
MEF2C_f1	ATF2_f1	9.92	3.42e-23	6.88e-21	8.6	7.83e-18	1.61e-15	6.32	2.63e-10	4.51e-08		GABPA_f1	NRF1_f1	6.15	7.72e-10	2.37e-09	4.22	2.41e-05	5.14e-05		NFATC1	NFIC_f2	5.56	2.76e-08	1.26e-07	4.48	7.63e-06	3.47e-05
MEF2C_f1	CEBPB_f1	11	2.83e-28	1.12e-25	9.69	3.41e-22	1.57e-19	7.86	3.83e-15	2e-12		GABPA_f1	E2F4_do	4.47	7.69e-06	1.34e-05	4.54	5.65e-06	1.35e-05		NFATC1	ATF2_f1	7.24	4.58e-13	6.25e-12	6.4	1.52e-10	2.96e-09
MEF2C_f1	MEF2A_f1	11.9	1.64e-32	1.11e-29	10.6	4.54e-26	5.79e-23	8.58	9.25e-18	1.06e-14		GABPA_f1	ETS1_si	5.56	2.69e-08	6.39e-08	5.94	2.83e-09	1.29e-08		NFATC1	CEBPB_f1	6.41	1.42e-10	1.1e-09	5.99	2.15e-09	2.93e-08
MEF2C_f1	NFATC1	7.98	1.46e-15	1.54e-13	6.25	4.01e-10	3.65e-08	5.63	1.83e-08	2.12e-06		GABPA_f1	ZNF143	3.42	0.000629	0.000845	3.09	0.002	0.00298		NFATC1	MEF2C_f1	7.04	1.86e-12	1.95e-11	5.36	8.53e-08	7.28e-07
IKZF1	STAT3_si	7.52	5.63e-14	5.25e-12	6.46	1.04e-10	1.04e-08	5.19	2.08e-07	2.19e-05		GABPA_f1	SP1_f1	7.43	1.07e-13	7.31e-13	6.1	1.06e-09	5.78e-09		ZNF143	GABPA_f1	6.52	7.1e-11	6.06e-10	5.6	2.11e-08	2.21e-07
IKZF1	ATF2_f1	6.45	1.11e-10	7.61e-09	5.35	8.65e-08	5.95e-06	4.95	7.44e-07	6.94e-05		GABPA_f1	MAZ_f1	6.21	5.3e-10	1.7e-09	5.41	6.28e-08	1.99e-07
IKZF1	CEBPB_f1	7.79	6.67e-15	6.6e-13	8.23	1.93e-16	3.63e-14	7.34	2.11e-13	6.72e-11		MEF2A_f1	STAT3_si	7.62	2.49e-14	2.34e-13	9.36	7.83e-21	4.28e-19
NFATC1	STAT3_si	10.5	8.45e-26	2.06e-23	9.89	4.68e-23	2.44e-20	5.73	9.8e-09	1.21e-06		MEF2A_f1	NFIC_f2	7.58	3.48e-14	3.07e-13	6.72	1.77e-11	1.56e-10
NFATC1	NFIC_f2	8.76	1.92e-18	2.73e-16	9.12	7.37e-20	2.17e-17	6.38	1.79e-10	3.17e-08		MEF2A_f1	JUND_f1	4.94	7.76e-07	1.51e-06	3.81	0.000141	0.000264
NFATC1	CEBPB_f1	10.2	2.6e-24	5.73e-22	10.4	3.52e-25	2.85e-22	8.79	1.46e-18	2.8e-15		MEF2A_f1	ATF2_f1	7.3	2.93e-13	1.9e-12	5.99	2.04e-09	9.94e-09
NFATC1	MEF2A_f1	7.13	1e-12	8.22e-11	6.74	1.63e-11	1.77e-09	6.12	1e-09	1.42e-07		MEF2A_f1	CEBPB_f1	7.22	5.36e-13	3.05e-12	5.27	1.36e-07	4.07e-07
NFATC1	MEF2C_f1	7.23	4.86e-13	4.16e-11	6.89	5.71e-12	6.83e-10	5.83	5.64e-09	7.43e-07		MEF2A_f1	MEF2C_f1	6.65	2.84e-11	1.06e-10	4.73	2.28e-06	5.88e-06
SP1_f1	MAX_f1	6.54	6.01e-11	4.2e-09	5.15	2.54e-07	1.68e-05	4.8	1.61e-06	0.000147		MEF2A_f1	IKZF1	5.02	5.13e-07	1.05e-06	5.4	6.81e-08	2.14e-07
SP1_f1	E2F4_do	6.58	4.74e-11	3.34e-09	5.47	4.61e-08	3.29e-06	5.02	5.23e-07	5.04e-05		MEF2A_f1	NFATC1	3.99	6.64e-05	0.000101	4.37	1.22e-05	2.71e-05
SP1_f1	EGR1_f2	9.31	1.27e-20	2.11e-18	5.52	3.45e-08	2.49e-06	4.05	5.06e-05	0.00363		MEF2C_f1	STAT3_si	7.16	7.9e-13	4.31e-12	5.73	1.01e-08	4.07e-08
SP1_f1	ELF1_f1	8.38	5.17e-17	6.25e-15	5.74	9.33e-09	7.19e-07	3.84	0.000121	0.00804		MEF2C_f1	NFIC_f2	7.25	4.1e-13	2.43e-12	7.34	2.08e-13	3.16e-12
SP1_f1	ETS1_si	7.53	4.94e-14	4.64e-12	6.61	3.84e-11	3.94e-09	4.44	8.94e-06	0.000708		MEF2C_f1	JUND_f1	4.36	1.28e-05	2.11e-05	3.65	0.000259	0.000454
SP1_f1	GABPA_f1	8.42	3.93e-17	4.9e-15	5.99	2.12e-09	1.81e-07	5.64	1.71e-08	2.01e-06		MEF2C_f1	CEBPB_f1	7.16	8.19e-13	4.38e-12	5.57	2.61e-08	8.92e-08
SP1_f1	MAZ_f1	12.5	1.11e-35	2.13e-32	10.5	5.31e-26	6.1e-23	8.07	6.86e-16	4.38e-13		MEF2C_f1	MEF2A_f1	9.05	1.47e-19	3.65e-18	6.99	2.77e-12	3.15e-11
MAZ_f1	MAX_f1	7.27	3.66e-13	3.18e-11	5.83	5.48e-09	4.43e-07	6.26	3.74e-10	6.05e-08		MEF2C_f1	IKZF1	3.14	0.00168	0.00218	4.64	3.56e-06	8.84e-06
MAZ_f1	SP1_f1	11.4	6.89e-30	3.44e-27	9.09	9.59e-20	2.75e-17	6.84	8.03e-12	1.74e-09		MEF2C_f1	NFATC1	4.98	6.29e-07	1.26e-06	4.31	1.61e-05	3.53e-05
												IKZF1	STAT3_si	6.89	5.52e-12	2.43e-11	6.25	4.06e-10	2.37e-09
												IKZF1	ATF2_f1	6.24	4.48e-10	1.46e-09	6.32	2.57e-10	1.6e-09
												IKZF1	CEBPB_f1	6.38	1.79e-10	6.17e-10	8.32	8.51e-17	2.58e-15
												IKZF1	MEF2A_f1	7.72	1.14e-14	1.12e-13	6.95	3.64e-12	3.97e-11
												IKZF1	MEF2C_f1	7.28	3.37e-13	2.09e-12	7.35	2.03e-13	3.16e-12
												IKZF1	NFATC1	5.77	7.99e-09	2.04e-08	7.94	2.06e-15	4.33e-14
												NFATC1	STAT3_si	7.9	2.83e-15	3.36e-14	9.54	1.42e-21	1.29e-19
												NFATC1	NFIC_f2	8.99	2.38e-19	5.42e-18	9.41	4.86e-21	3.32e-19
												NFATC1	JUND_f1	3.96	7.54e-05	0.000114	4.02	5.7e-05	0.000114
												NFATC1	ATF2_f1	9.68	3.68e-22	2.01e-20	8	1.25e-15	2.83e-14
												NFATC1	CEBPB_f1	7.01	2.41e-12	1.15e-11	5.51	3.5e-08	1.17e-07
												NFATC1	MEF2A_f1	6.39	1.68e-10	5.87e-10	7.24	4.35e-13	6.25e-12
												NFATC1	MEF2C_f1	7.03	2e-12	9.94e-12	6.51	7.73e-11	5.28e-10
												NFATC1	IKZF1	4.01	6.13e-05	9.45e-05	4.7	2.56e-06	6.46e-06
												NFATC1	POU2	4.31	1.66e-05	2.65e-05	4.09	4.36e-05	8.94e-05
												POU2	NFATC1	6.8	1.05e-11	4.36e-11	7.42	1.15e-13	1.96e-12
												ZNF143	GABPA_f1	5.67	1.43e-08	3.52e-08	4.48	7.38e-06	1.69e-05
												SP1_f1	ELK1_f1	3	0.0027	0.00339	2.89	0.00388	0.00546
												SP1_f1	E2F4_do	4.29	1.8e-05	2.86e-05	3.45	0.00057	0.000938
												SP1_f1	EGR1_f2	4.27	1.97e-05	3.11e-05	2.71	0.00667	0.00875
												SP1_f1	ETS1_si	5.01	5.46e-07	1.1e-06	3.36	0.000791	0.00124
												SP1_f1	GABPA_f1	3.63	0.000287	0.000408	3.74	0.000187	0.000344
												SP1_f1	MAZ_f1	8.89	5.98e-19	1.25e-17	6	1.96e-09	9.82e-09
												MAZ_f1	ELK1_f1	2.89	0.00386	0.00475	2.73	0.00636	0.00839
												MAZ_f1	GABPA_f1	3.11	0.00186	0.0024	3.42	0.000616	0.001
												MAZ_f1	SP1_f1	5.23	1.73e-07	3.74e-07	3.94	8.15e-05	0.000158

## Sheet: Table S4
Table S4. The most strongly co-localised mESC TF pairs
TF1	TF2	percent increase in co-localization frequency
Chd7	Smad1	5.14324
Smad1	beta-cat	4.16678
Chd7	beta-cat	3.53753
Tcf3	beta-cat	3.34916
beta-cat	beta-cat	3.33276
SetDB1	SetDB1	3.33261
Nanog	beta-cat	3.02987
Tcf3	Smad1	3.00343
Tcf3	Chd7	2.98261
Tcf3	Tcf3	2.9367
Sox2	beta-cat	2.90602
Nr5a2	Nr5a2	2.793
Sox2	Smad1	2.75457
Med1	Med1	2.73496
Tbp	Tbp	2.72097
Chd7	Nanog	2.72007
Tcf3	Nanog	2.64727
SetDB1	Med1	2.62042
SetDB1	Esrrb	2.50058
Chd7	Chd7	2.4829
Tbp	E2f1	2.37691
Tbp	Med1	2.34948
E2f1	c-Myc	2.25619
Smad1	Nanog	2.2379
Nr5a2	beta-cat	2.23613
SetDB1	Med12	2.22369
Med1	E2f1	2.12776
Med1	Klf4	2.10099
E2f1	E2f1	2.08221
Med1	Med12	2.07351
Tbp	c-Myc	2.06846
Nanog	Nanog	2.0172
Esrrb	Esrrb	1.9784
Sox2	Nanog	1.96292
Chd7	Sox2	1.91702
Med1	c-Myc	1.9016
Tcf3	Sox2	1.8969
SetDB1	E2f1	1.88397
Tcf3	Nr5a2	1.86279
Smad1	Oct4	1.85644
Klf4	c-Myc	1.85065
Tbp	SetDB1	1.81444
Klf4	E2f1	1.79294
Klf4	Klf4	1.78454
Tbp	Klf4	1.78278
Zfx	Klf4	1.76859
Med12	Klf4	1.73793
SetDB1	Nipbl	1.73037
Med1	Zfx	1.72933
Chd7	Brg	1.65231
Med1	n-Myc	1.64677
Med1	Esrrb	1.63023
Nr5a2	Nanog	1.59622
Med12	E2f1	1.58857
Tbp	Med12	1.57323
Brg	Brg	1.57023
STAT3	Smad1	1.54803
Zfx	E2f1	1.53523
SetDB1	Klf4	1.51541
Med12	Med12	1.5096
Brg	Smad1	1.50235
Tbp	n-Myc	1.501
n-Myc	E2f1	1.4729
Smad1	Smad1	1.4629
n-Myc	Klf4	1.45169
Nipbl	Med1	1.44216
Med12	Esrrb	1.34619
Zfx	c-Myc	1.32655
Klf4	Esrrb	1.30761
Zfx	STAT3	1.26175
Tbp	Zfx	1.23768
Med12	Zfx	1.22914
Tbp	Nipbl	1.22448
Nr5a2	Smad1	1.21274
Zfx	Zfx	1.18471
Brg	beta-cat	1.16093
Med12	c-Myc	1.13017
CTCF	CTCF	1.12982
Med12	n-Myc	1.11122
Nipbl	Klf4	1.10592
Zfx	Oct4	1.09878
STAT3	c-Myc	1.0788
Nr5a2	Sox2	1.04972
Nipbl	Esrrb	1.04266
SetDB1	Zfx	1.02473
Nipbl	Med12	1.01223
Nipbl	E2f1	0.980739
STAT3	Oct4	0.977559
Tcf3	Brg	0.971738
SetDB1	Tcfcp2l1	0.959177
Sox2	Sox2	0.917546
Smc1a	Esrrb	0.898817
Brg	Nanog	0.890696
Tcfcp2l1	Esrrb	0.857793
Tbp	Esrrb	0.846026
Esrrb	E2f1	0.824893
SetDB1	STAT3	0.808413
STAT3	Esrrb	0.775196
Smc1a	SetDB1	0.753893
Nipbl	Zfx	0.722003
